# Supplementary material for: Antibiotic-resistant Campylobacter coli and Campylobacter jejuni in commercial and smallholder farm animals in the Asante Akim North Municipality of Ghana
Source: Front Microbiol. 2022 Nov 4;13:983047. doi: 10.3389/fmicb.2022.983047 (PMC9674231; doi:10.3389/fmicb.2022.983047)
Supplement: Supplementary file 1 [file Data_Sheet_1.xlsx]

## Sheet: Cut-Off values
streptomycin	zone diameter [mm]	7	9	11	13	15	17	19	21	23	25	27	29	31	33	35	>35	all
	all	37	6	6	22	0	1	0	4	20	44	28	49	79	46	28	6	376
	C. jejuni	1	0	0	3	0	1	0	0	0	8	15	25	37	23	18	4	135
	C. coli	36	6	6	19	0	0	0	4	20	36	13	24	42	23	10	2	241
ampicillin	zone diameter [mm]	7	9	11	13	15	17	19	21	23	25	27	29	31	33	35	>35	all
	all	53	2	10	50	47	21	38	47	35	28	17	17	7	1	1	2	376
	C. jejuni	24	0	0	2	5	6	10	14	21	14	15	14	7	1	1	1	135
	C. coli	29	2	10	48	42	15	28	33	14	14	2	3	0	0	0	1	241
chloramphenicol	zone diameter [mm]	7	9	11	13	15	17	19	21	23	25	27	29	31	33	35	37	39	41	>41	all
	all	0	0	0	0	0	0	1	1	3	8	12	23	59	67	61	44	40	47	10	376
	C. jejuni	0	0	0	0	0	0	0	0	0	1	5	7	26	29	23	10	15	14	5	135
	C. coli	0	0	0	0	0	0	1	1	3	7	7	16	33	38	38	34	25	33	5	241
kanamycin	zone diameter [mm]	7	9	11	13	15	17	19	21	23	25	27	29	>29	all
	all	22	0	0	0	1	9	19	51	75	116	43	25	15	376
	C. jejuni	1	0	0	0	0	0	0	6	15	49	31	18	15	135
	C. coli	21	0	0	0	1	9	19	45	60	67	12	7	0	241
penicillin	zone diameter [mm]	7	9	11	13	15	17	19	21	23	25	27	29	31	33	35	>35	all
	all	311	22	18	9	10	2	2	1	1	0	0	0	0	0	0	0	376
	C. jejuni	76	17	18	9	10	2	2	1	0	0	0	0	0	0	0	0	135
	C. coli	235	5	0	0	0	0	0	0	1	0	0	0	0	0	0	0	241
										0
